# Supplementary material for: Cervical cancer detection in pap smear whole slide images using convNet with transfer learning and progressive resizing
Source: PeerJ Comput Sci. 2021 Feb 18;7:e348. doi: 10.7717/peerj-cs.348 (PMC7959623; doi:10.7717/peerj-cs.348)
Supplement: Supplemental Information 1 [file peerj-cs-07-348-s001.ipynb]

# %% [code]
import numpy as np
import matplotlib.pyplot as plt
%matplotlib inline

# %% [code]
from fastai import *
from fastai.vision import *

path = Path("../pap_smear")
classes = ["normal", "abnormal"]
    
tfms = get_transforms(flip_vert=True, max_warp=0.0, max_zoom=0.5)
data = (ImageList.from_folder(path=path)
       .filter_by_func(lambda fname: "-d" not in fname.name)
       .split_by_rand_pct(valid_pct=0.2)
       .label_from_func(lambda fname: classes.index(fname.parts[-2].split("_")[0]))
       .transform(tfms, size=32)
       .databunch(bs=8)
       .normalize(imagenet_stats))
data.show_batch(rows=2, figsize=(5, 5))

# %% [code]
import joblib

# %% [code]
train_images = []
train_labels = []

for (x, y) in data.train_ds:
    x = x.data.permute(2, 1, 0).numpy()
    y = y.obj
    train_images.append(x)
    train_labels.append(y)

train_images = np.array(train_images)
train_labels = np.array(train_labels)
print(train_images.shape, train_labels.shape)

# %% [code]
val_images = []
val_labels = []

for (x, y) in data.valid_ds:
    x = x.data.permute(2, 1, 0).numpy()
    y = y.obj
    val_images.append(x)
    val_labels.append(y)

val_images = np.array(val_images)
val_labels = np.array(val_labels)
print(val_images.shape, val_labels.shape)

# %% [code]
from sklearn.base import BaseEstimator, TransformerMixin
from skimage.feature import hog
from skimage.io import imread
from skimage.transform import rescale
 
class RGB2GrayTransformer(BaseEstimator, TransformerMixin):
    """
    Convert an array of RGB images to grayscale
    """
 
    def __init__(self):
        pass
 
    def fit(self, X, y=None):
        """returns itself"""
        return self
 
    def transform(self, X, y=None):
        """perform the transformation and return an array"""
        return np.array([skimage.color.rgb2gray(img) for img in X])
 
 
class HogTransformer(BaseEstimator, TransformerMixin):
    """
    Expects an array of 2d arrays (1 channel images)
    Calculates hog features for each img
    """
 
    def __init__(self, y=None, orientations=9,
                 pixels_per_cell=(8, 8),
                 cells_per_block=(3, 3), block_norm='L2-Hys'):
        self.y = y
        self.orientations = orientations
        self.pixels_per_cell = pixels_per_cell
        self.cells_per_block = cells_per_block
        self.block_norm = block_norm
 
    def fit(self, X, y=None):
        return self
 
    def transform(self, X, y=None):
 
        def local_hog(X):
            return hog(X,
                       orientations=self.orientations,
                       pixels_per_cell=self.pixels_per_cell,
                       cells_per_block=self.cells_per_block,
                       block_norm=self.block_norm)
 
        try: # parallel
            return np.array([local_hog(img) for img in X])
        except:
            return np.array([local_hog(img) for img in X])

# %% [code]
from sklearn.linear_model import SGDClassifier
from sklearn.model_selection import cross_val_predict
from sklearn.preprocessing import StandardScaler
import skimage
 
# create an instance of each transformer
grayify = RGB2GrayTransformer()
hogify = HogTransformer(
    pixels_per_cell=(8, 8),
    cells_per_block=(2,2),
    orientations=9,
    block_norm='L2-Hys'
)
scalify = StandardScaler()
 
# call fit_transform on each transform converting X_train step by step
X_train_gray = grayify.fit_transform(train_images)
X_train_hog = hogify.fit_transform(X_train_gray)
X_train_prepared = scalify.fit_transform(X_train_hog)

# %% [code]
X_train_prepared.shape

# %% [code]
X_test_gray = grayify.transform(val_images)
X_test_hog = hogify.transform(X_test_gray)
X_test_prepared = scalify.transform(X_test_hog)

# %% [markdown]
## SGD Classifier

# %% [code]
from sklearn.linear_model import SGDClassifier
sgd_clf = SGDClassifier(random_state=42, max_iter=1000, tol=1e-3)
sgd_clf.fit(X_train_prepared, train_labels)

# %% [code]
y_pred = sgd_clf.predict(X_test_prepared)
print(np.array(y_pred == val_labels)[:25])
print('')
print('Percentage correct: ', 100*np.sum(y_pred == val_labels)/len(val_labels))

# %% [code]
from sklearn import metrics

disp = metrics.plot_confusion_matrix(sgd_clf, X_test_prepared, val_labels)
plt.show(disp)

# %% [code]
joblib.dump(sgd_clf, "sgd_clf.pkl")

# %% [code]
preds = sgd_clf.predict(X_test_prepared)
tn, fp, fn, tp = metrics.confusion_matrix(val_labels, preds).ravel()
sens = (tp / (tp + fn)) * 100
spec = (tn / (tn + fp)) * 100
prec = (tp / (tp + fp)) * 100
accuracy = ((tp + tn) / (tp + tn + fn + fp)) * 100
h_mean = 2 * ((sens * spec) / (sens + spec))
f1 = 2 * ((prec * sens) / (prec + sens))

print(f"Accuracy : {accuracy}\nPrecision : {prec}\nRecall : {sens}\nSpecificity : {spec}\nH-mean : {h_mean}\nF1 score : {f1}")

# %% [markdown]
## SVM Classifier

# %% [code]
from sklearn.svm import SVC
svm_clf = SVC(kernel="rbf")
svm_clf.fit(X_train_prepared, train_labels)

# %% [code]
y_pred = svm_clf.predict(X_test_prepared)
print(np.array(y_pred == val_labels)[:25])
print('')
print('Percentage correct: ', 100*np.sum(y_pred == val_labels)/len(val_labels))

# %% [code]
disp = metrics.plot_confusion_matrix(svm_clf, X_test_prepared, val_labels)
plt.show(disp)

# %% [code]
joblib.dump(svm_clf, "svm_clf.pkl")

# %% [code]
preds = svm_clf.predict(X_test_prepared)
tn, fp, fn, tp = metrics.confusion_matrix(val_labels, preds).ravel()
sens = (tp / (tp + fn)) * 100
spec = (tn / (tn + fp)) * 100
prec = (tp / (tp + fp)) * 100
accuracy = ((tp + tn) / (tp + tn + fn + fp)) * 100
h_mean = 2 * ((sens * spec) / (sens + spec))
f1 = 2 * ((prec * sens) / (prec + sens))

print(f"Accuracy : {accuracy}\nPrecision : {prec}\nRecall : {sens}\nSpecificity : {spec}\nH-mean : {h_mean}\nF1 score : {f1}")

# %% [markdown]
## KNN Classifier

# %% [code]
from sklearn.neighbors import KNeighborsClassifier as knn

knn_clf = knn()
knn_clf.fit(X_train_prepared, train_labels)

# %% [code]
y_pred = knn_clf.predict(X_test_prepared)
print(np.array(y_pred == val_labels)[:25])
print('')
print('Percentage correct: ', 100*np.sum(y_pred == val_labels)/len(val_labels))

# %% [code]
disp = metrics.plot_confusion_matrix(knn_clf, X_test_prepared, val_labels)
plt.show(disp)

# %% [code]
joblib.dump(knn_clf, "knn_clf.pkl")

# %% [code]
preds = knn_clf.predict(X_test_prepared)
tn, fp, fn, tp = metrics.confusion_matrix(val_labels, preds).ravel()
sens = (tp / (tp + fn)) * 100
spec = (tn / (tn + fp)) * 100
prec = (tp / (tp + fp)) * 100
accuracy = ((tp + tn) / (tp + tn + fn + fp)) * 100
h_mean = 2 * ((sens * spec) / (sens + spec))
f1 = 2 * ((prec * sens) / (prec + sens))

print(f"Accuracy : {accuracy}\nPrecision : {prec}\nRecall : {sens}\nSpecificity : {spec}\nH-mean : {h_mean}\nF1 score : {f1}")

# %% [markdown]
## Random Forest Classier

# %% [code]
from sklearn.ensemble import RandomForestClassifier
rf_clf = RandomForestClassifier()
rf_clf

# %% [code]
rf_clf.fit(X_train_prepared, train_labels)

# %% [code]
from sklearn import metrics
preds = rf_clf.predict(X_test_prepared)
metrics.accuracy_score(val_labels, preds)

# %% [code]
metrics.plot_confusion_matrix(rf_clf, X_test_prepared, val_labels)

# %% [code]
joblib.dump(rf_clf, "rf_clf.pkl")

# %% [code]
preds = rf_clf.predict(X_test_prepared)
tn, fp, fn, tp = metrics.confusion_matrix(val_labels, preds).ravel()
sens = (tp / (tp + fn)) * 100
spec = (tn / (tn + fp)) * 100
prec = (tp / (tp + fp)) * 100
accuracy = ((tp + tn) / (tp + tn + fn + fp)) * 100
h_mean = 2 * ((sens * spec) / (sens + spec))
f1 = 2 * ((prec * sens) / (prec + sens))

print(f"Accuracy : {accuracy}\nPrecision : {prec}\nRecall : {sens}\nSpecificity : {spec}\nH-mean : {h_mean}\nF1 score : {f1}")

# %% [code]
