# Supplementary material for: Cervical cancer detection in pap smear whole slide images using convNet with transfer learning and progressive resizing
Source: PeerJ Comput Sci. 2021 Feb 18;7:e348. doi: 10.7717/peerj-cs.348 (PMC7959623; doi:10.7717/peerj-cs.348)
Supplement: Supplemental Information 5 [file peerj-cs-07-348-s005.ipynb]

# %% [code]
from fastai import *
from fastai.vision import *
from fastai.utils.ipython import *
from fastai.callbacks.tracker import SaveModelCallback
from sklearn.model_selection import StratifiedKFold
import matplotlib.pyplot as plt
from functools import partial
import pretrainedmodels

# %% [code]
%matplotlib inline

# %% [code]
path = Path(".")
data_path = path / ".." / ".." / ".." / "Dataset" / "Herlev Dataset"
data_path.ls()

# %% [code]
data_init = (ImageList.from_folder(data_path)
            .split_none()
            .label_from_folder())
data_init

# %% [code]
skf = StratifiedKFold(n_splits=5, shuffle=True, random_state=0)
skf

# %% [code]
tfms = get_transforms(flip_vert=True, max_warp=0.0, max_rotate=30.0)

# %% [code]
our_metrics = [accuracy, Precision(average="macro"), Recall(average="macro"), FBeta(average="macro"), KappaScore(weights="quadratic")]
our_metrics

# %% [code]
idxs = [[train_idx, val_idx] for train_idx, val_idx in skf.split(data_init.x.items, data_init.y.items)]

# %% [code]
def model_callback(model, model_name):
    return [SaveModelCallback(model, every="improvement", monitor="accuracy", name=model_name)]

# %% [markdown]
# Fold-1

# %% [code]
fold_idxs = idxs[0]
fold_data = (ImageList.from_folder(data_path)
            .split_by_idxs(fold_idxs[0], fold_idxs[1])
            .label_from_folder()
            .transform(tfms, size=64)
            .databunch(bs=64)
            .normalize(imagenet_stats))
fold_data

# %% [code]
model_name = 'vgg19_bn' # could be fbresnet152 or inceptionresnetv2
model_cadene = pretrainedmodels.__dict__[model_name](num_classes=1000, pretrained='imagenet')

# %% [code]
model_cadene.linear0 = torch.nn.Linear(in_features=512 * 2 * 2, out_features=4096)
model_cadene.last_linear =  torch.nn.Linear(model_cadene.last_linear.in_features, int(fold_data.c))
model_cadene.input_size = [3, 64, 64]
model_cadene

# %% [code]
learner = Learner(fold_data, model_cadene, metrics=our_metrics).to_fp16()
learner

# %% [code]
learner.summary()

# %% [code]
learner.lr_find()
learner.recorder.plot()

# %% [code]
learner.fit_one_cycle(30, max_lr=slice(5e-04), callbacks=model_callback(learner, "best-base-vgg19-herlev-multiclass-fold1"))
learner.save("last-base-vgg19-herlev-multiclass-fold1")

# %% [markdown]
# Fold-2

# %% [code]
fold_idxs = idxs[1]
fold_data = (ImageList.from_folder(data_path)
            .split_by_idxs(fold_idxs[0], fold_idxs[1])
            .label_from_folder()
            .transform(tfms, size=64)
            .databunch(bs=64)
            .normalize(imagenet_stats))
fold_data

# %% [code]
learner.load("best-base-vgg19-herlev-multiclass-fold1")
learner.data = fold_data
learner = to_fp16(learner)
learner.lr_find()
learner.recorder.plot()

# %% [code]
learner.fit_one_cycle(30, max_lr=slice(2e-04), callbacks=model_callback(learner, "best-base-vgg19-herlev-multiclass-fold2"))
learner.save("last-base-vgg19-herlev-multiclass-fold2")

# %% [markdown]
# Fold-3

# %% [code]
fold_idxs = idxs[2]
fold_data = (ImageList.from_folder(data_path)
            .split_by_idxs(fold_idxs[0], fold_idxs[1])
            .label_from_folder()
            .transform(tfms, size=64)
            .databunch(bs=64)
            .normalize(imagenet_stats))
fold_data

# %% [code]
learner.load("best-base-vgg19-herlev-multiclass-fold2")
learner.data = fold_data
learner = to_fp16(learner)
learner.lr_find()
learner.recorder.plot()

# %% [code]
learner.fit_one_cycle(30, max_lr=slice(2e-04), callbacks=model_callback(learner, "best-base-vgg19-herlev-multiclass-fold3"))
learner.save("last-base-vgg19-herlev-multiclass-fold3")

# %% [markdown]
# Fold-4

# %% [code]
fold_idxs = idxs[3]
fold_data = (ImageList.from_folder(data_path)
            .split_by_idxs(fold_idxs[0], fold_idxs[1])
            .label_from_folder()
            .transform(tfms, size=64)
            .databunch(bs=64)
            .normalize(imagenet_stats))
fold_data

# %% [code]
learner.load("best-base-vgg19-herlev-multiclass-fold3")
learner.data = fold_data
learner = to_fp16(learner)
learner.lr_find()
learner.recorder.plot()

# %% [code]
learner.fit_one_cycle(30, max_lr=slice(3.2e-04), callbacks=model_callback(learner, "best-base-vgg19-herlev-multiclass-fold4"))
learner.save("last-base-vgg19-herlev-multiclass-fold4")

# %% [markdown]
# Fold-5

# %% [code]
fold_idxs = idxs[4]
fold_data = (ImageList.from_folder(data_path)
            .split_by_idxs(fold_idxs[0], fold_idxs[1])
            .label_from_folder()
            .transform(tfms, size=64)
            .databunch(bs=64)
            .normalize(imagenet_stats))
fold_data

# %% [code]
learner.load("best-base-vgg19-herlev-multiclass-fold4")
learner.data = fold_data
learner = to_fp16(learner)
learner.lr_find()
learner.recorder.plot()

# %% [code]
learner.fit_one_cycle(30, max_lr=slice(1.7e-06), callbacks=model_callback(learner, "best-base-vgg19-herlev-multiclass-fold5"))
learner.save("last-base-vgg19-herlev-multiclass-fold5")

# %% [markdown]
# Exporting model

# %% [code]
learner.load("best-base-vgg19-herlev-multiclass-fold5")
learner.export("best-base-vgg19-herlev-multiclass-5fold.pkl")

# %% [markdown]
# Results (save results.csv first)

# %% [code]
import matplotlib.pyplot as plt
import numpy as np
import pandas as pd

def compute_results(fname):
    df = pd.read_csv(fname)
    print(df)
    print("*-*" * 10)
    print("Results :-")
    mean_df = np.mean(df, axis=0)
    mean_error_df = np.mean(np.abs(mean_df - df), axis=0)
    for col, mean, error in zip(list(df.columns), list(mean_df.values), list(mean_error_df.values)):
        print(f"{col.capitalize()} : {mean * 100:.4f} % | { error * 100:.4f} %")

compute_results("results.csv")

# %% [code]
