# Supplementary material for: Cervical cancer detection in pap smear whole slide images using convNet with transfer learning and progressive resizing
Source: PeerJ Comput Sci. 2021 Feb 18;7:e348. doi: 10.7717/peerj-cs.348 (PMC7959623; doi:10.7717/peerj-cs.348)
Supplement: Supplemental Information 8 [file peerj-cs-07-348-s008.ipynb]

# %% [code]
from fastai import *
from fastai.vision import *
from fastai.utils.ipython import *
from fastai.callbacks.tracker import SaveModelCallback
from sklearn.model_selection import StratifiedKFold
import matplotlib.pyplot as plt
from functools import partial

# %% [code]
%reload_ext autoreload
%autoreload 2
%matplotlib inline

# %% [code]
path = Path(".")
data_path = path / ".." / ".." / ".." / "Dataset" / "Herlev Dataset"
data_path.ls()

# %% [code]
data_init = (ImageList.from_folder(data_path)
            .split_none()
            .label_from_folder())
data_init

# %% [code]
skf = StratifiedKFold(n_splits=5, shuffle=True, random_state=0)
skf

# %% [code]
tfms = get_transforms(flip_vert=True, max_warp=0.0, max_rotate=30.0)

# %% [code]
idxs = [[train_idx, val_idx] for train_idx, val_idx in skf.split(data_init.x.items, data_init.y.items)]

# %% [code]
def model_callback(model, model_name):
    return [SaveModelCallback(model, every="improvement", monitor="accuracy", name=model_name)]

# %% [code]
our_metrics = [accuracy, Precision(average="macro"), Recall(average="macro"), FBeta(average="macro"), KappaScore(weights="quadratic")]
our_metrics

# %% [markdown]
# Fold-1

# %% [code]
fold_idxs = idxs[0]
fold_data = (ImageList.from_folder(data_path)
            .split_by_idxs(fold_idxs[0], fold_idxs[1])
            .label_from_folder()
            .transform(tfms, size=64)
            .databunch(bs=64)
            .normalize(imagenet_stats))
fold_data

# %% [code]
learner = cnn_learner(fold_data, models.resnet34, metrics=our_metrics).to_fp16()
learner

# %% [code]
learner.lr_find()
learner.recorder.plot()

# %% [code]
learner.fit_one_cycle(40, max_lr=slice(1e-02), callbacks=model_callback(learner, "best-rn34-herlev-multiclass-fold1-stage1"))
learner.save("last-rn34-herlev-multiclass-fold1-stage1")

# %% [code]
learner.load("best-rn34-herlev-multiclass-fold1-stage1")
learner = to_fp16(learner)
learner.unfreeze()
learner.lr_find()
learner.recorder.plot()

# %% [code]
learner.fit_one_cycle(40, max_lr=slice(1e-04, 1e-03), callbacks=model_callback(learner, "best-rn34-herlev-multiclass-fold1-stage2"))
learner.save("last-rn34-herlev-multiclass-fold1-stage2")

# %% [markdown]
# Fold-2

# %% [code]
fold_idxs = idxs[1]
fold_data = (ImageList.from_folder(data_path)
            .split_by_idxs(fold_idxs[0], fold_idxs[1])
            .label_from_folder()
            .transform(tfms, size=64)
            .databunch(bs=64)
            .normalize(imagenet_stats))
fold_data

# %% [code]
learner.load("best-rn34-herlev-multiclass-fold1-stage2")
learner.data = fold_data
learner.freeze()
learner = to_fp16(learner)
learner.lr_find()
learner.recorder.plot()

# %% [code]
learner.fit_one_cycle(40, max_lr=slice(3.5e-03), callbacks=model_callback(learner, "best-rn34-herlev-multiclass-fold2-stage1"))
learner.save("last-rn34-herlev-multiclass-fold2-stage1")

# %% [code]
learner.load("best-rn34-herlev-multiclass-fold2-stage1")
learner = to_fp16(learner)
learner.unfreeze()
learner.lr_find()
learner.recorder.plot()

# %% [code]
learner.fit_one_cycle(40, max_lr=slice(1.4e-06, 3.5e-04), callbacks=model_callback(learner, "best-rn34-herlev-multiclass-fold2-stage2"))
learner.save("last-rn34-herlev-multiclass-fold2-stage2")

# %% [markdown]
# Fold-3

# %% [code]
fold_idxs = idxs[2]
fold_data = (ImageList.from_folder(data_path)
            .split_by_idxs(fold_idxs[0], fold_idxs[1])
            .label_from_folder()
            .transform(tfms, size=64)
            .databunch(bs=64)
            .normalize(imagenet_stats))
fold_data

# %% [code]
learner.load("best-rn34-herlev-multiclass-fold2-stage2")
learner.data = fold_data
learner.freeze()
learner = to_fp16(learner)
learner.lr_find()
learner.recorder.plot()

# %% [code]
learner.fit_one_cycle(40, max_lr=slice(1e-03), callbacks=model_callback(learner, "best-rn34-herlev-multiclass-fold3-stage1"))
learner.save("last-rn34-herlev-multiclass-fold3-stage1")

# %% [code]
learner.load("best-rn34-herlev-multiclass-fold3-stage1")
learner = to_fp16(learner)
learner.unfreeze()
learner.lr_find()
learner.recorder.plot()

# %% [code]
learner.fit_one_cycle(40, max_lr=slice(1e-04), callbacks=model_callback(learner, "best-rn34-herlev-multiclass-fold3-stage2"))
learner.save("last-rn34-herlev-multiclass-fold3-stage2")

# %% [markdown]
# Fold-4

# %% [code]
fold_idxs = idxs[3]
fold_data = (ImageList.from_folder(data_path)
            .split_by_idxs(fold_idxs[0], fold_idxs[1])
            .label_from_folder()
            .transform(tfms, size=64)
            .databunch(bs=64)
            .normalize(imagenet_stats))
fold_data

# %% [code]
learner.load("best-rn34-herlev-multiclass-fold3-stage2")
learner.data = fold_data
learner.freeze()
learner = to_fp16(learner)
learner.lr_find()
learner.recorder.plot()

# %% [code]
learner.fit_one_cycle(40, max_lr=slice(4e-05), callbacks=model_callback(learner, "best-rn34-herlev-multiclass-fold4-stage1"))
learner.save("last-rn34-herlev-multiclass-fold4-stage1")

# %% [code]
learner.load("best-rn34-herlev-multiclass-fold4-stage1")
learner = to_fp16(learner)
learner.unfreeze()
learner.lr_find()
learner.recorder.plot()

# %% [code]
learner.fit_one_cycle(40, max_lr=slice(4e-07), callbacks=model_callback(learner, "best-rn34-herlev-multiclass-fold4-stage2"))
learner.save("last-rn34-herlev-multiclass-fold4-stage2")

# %% [markdown]
# Fold-5

# %% [code]
fold_idxs = idxs[4]
fold_data = (ImageList.from_folder(data_path)
            .split_by_idxs(fold_idxs[0], fold_idxs[1])
            .label_from_folder()
            .transform(tfms, size=64)
            .databunch(bs=64)
            .normalize(imagenet_stats))
fold_data

# %% [code]
learner.load("best-rn34-herlev-multiclass-fold4-stage2")
learner.data = fold_data
learner.freeze()
learner = to_fp16(learner)
learner.lr_find()
learner.recorder.plot()

# %% [code]
learner.fit_one_cycle(40, max_lr=slice(2e-05), callbacks=model_callback(learner, "best-rn34-herlev-multiclass-fold5-stage1"))
learner.save("last-rn34-herlev-multiclass-fold5-stage1")

# %% [code]
learner.load("best-rn34-herlev-multiclass-fold5-stage1")
learner = to_fp16(learner)
learner.unfreeze()
learner.lr_find()
learner.recorder.plot()

# %% [code]
learner.fit_one_cycle(40, max_lr=slice(1e-06), callbacks=model_callback(learner, "best-rn34-herlev-multiclass-fold5-stage2"))
learner.save("last-rn34-herlev-multiclass-fold5-stage2")

# %% [code]
learner.load("best-rn34-herlev-multiclass-fold5-stage2")
learner.export("best-rn34-herlev-multiclass-5fold.pkl")

# %% [code]
