# Supplementary material for: Cervical cancer detection in pap smear whole slide images using convNet with transfer learning and progressive resizing
Source: PeerJ Comput Sci. 2021 Feb 18;7:e348. doi: 10.7717/peerj-cs.348 (PMC7959623; doi:10.7717/peerj-cs.348)
Supplement: Supplemental Information 14 [file peerj-cs-07-348-s014.ipynb]

# %% [code]
!rm -r ../root/.kaggle
!mkdir ../root/.kaggle
!cp kaggle.json ../root/.kaggle
!chmod 600 ../root/.kaggle/kaggle.json
!rm -r sample_data
!pip install efficientnet-pytorch

# %% [code]
!kaggle datasets download umangjpatel/pap-smear-datasets --unzip
!rm -r herlev_pap_smear
!rm -r sipakmed_fci_pap_smear

# %% [code]
from fastai import *
from fastai.vision import *
from fastai.vision.models import efficientnet
from fastai.utils.ipython import *
from fastai.callbacks.tracker import SaveModelCallback
from sklearn.model_selection import StratifiedKFold

# %% [code]
path = Path(".")
path.ls()

# %% [code]
data_init = (ImageList.from_folder(path/"sipakmed_wsi_pap_smear")
            .split_none()
            .label_from_folder())
data_init

# %% [code]
skf = StratifiedKFold(n_splits=3, shuffle=True, random_state=0)
skf

# %% [code]
!mkdir sipakmed_wsi_pap_smear/models

# %% [code]
def model_callback(model, model_name):
  return [SaveModelCallback(model, every="improvement", monitor="accuracy", name=model_name)]

# %% [code]
def find_appropriate_lr(model, lr_diff = 15, loss_threshold = .05, adjust_value = 1, plot = True):
    #Run the Learning Rate Finder
    model.lr_find()
    
    #Get loss values and their corresponding gradients, and get lr values
    losses = np.array(model.recorder.losses)
    assert(lr_diff < len(losses))
    loss_grad = np.gradient(losses)
    lrs = model.recorder.lrs
    
    #Search for index in gradients where loss is lowest before the loss spike
    #Initialize right and left idx using the lr_diff as a spacing unit
    #Set the local min lr as -1 to signify if threshold is too low
    r_idx = -1
    l_idx = r_idx - lr_diff
    while (l_idx >= -len(losses)) and (abs(loss_grad[r_idx] - loss_grad[l_idx]) > loss_threshold):
        local_min_lr = lrs[l_idx]
        r_idx -= 1
        l_idx -= 1

    lr_to_use = local_min_lr * adjust_value
    
    if plot:
        # plots the gradients of the losses in respect to the learning rate change
        plt.plot(loss_grad)
        plt.plot(len(losses)+l_idx, loss_grad[l_idx],markersize=10,marker='o',color='red')
        plt.ylabel("Loss")
        plt.xlabel("Index of LRs")
        plt.show()

        plt.plot(np.log10(lrs), losses)
        plt.ylabel("Loss")
        plt.xlabel("Log 10 Transform of Learning Rate")
        loss_coord = np.interp(np.log10(lr_to_use), np.log10(lrs), losses)
        plt.plot(np.log10(lr_to_use), loss_coord, markersize=10,marker='o',color='red')
        plt.show()
        
    return lr_to_use

# %% [code]
i = 0
with gpu_mem_restore_ctx():
  model_name = input("Enter the model name : ")
  for train_idx, valid_idx in skf.split(data_init.x.items, data_init.y.items):
    print("&*" * 50)
    print(f"FOLD-{i}")
    fold_data = (ImageList.from_folder(path/"sipakmed_wsi_pap_smear")
                .split_by_idxs(train_idx, valid_idx)
                .label_from_folder()
                .transform(get_transforms(flip_vert=True, max_warp=0.0, max_rotate=60.0, max_zoom=0.50), size=224)
                .databunch()
                .normalize(imagenet_stats))
    if i == 0:
      learner = cnn_learner(fold_data, models.resnet34, metrics=[accuracy, Precision(), Recall(), FBeta(beta=1), KappaScore(weights="quadratic")]).to_fp16()
    else:
      load_name = model_name + f"-stage2-fold{i-1}"
      learner.purge()
      learner.load(load_name)
    stage1_name = model_name + f"-stage1-fold{i}"
    learner.fit_one_cycle(20, max_lr=slice(1e-03, 1e-02), callbacks=model_callback(learner, stage1_name))
    learner.load(stage1_name)
    learner.unfreeze()
    stage2_name = model_name + f"-stage2-fold{i}"
    learner.fit_one_cycle(10, max_lr=slice(1e-06, 1e-05), callbacks=model_callback(learner, stage2_name))
    i += 1
    print("&*" * 50)

# %% [code]
full_data = (ImageList.from_folder(path/"sipakmed_wsi_pap_smear")
            .split_none()
            .label_from_folder()
            .transform(get_transforms(flip_vert=True, max_warp=0.0, max_rotate=60.0, max_zoom=0.50), size=224)
            .databunch()
            .normalize(imagenet_stats))
full_data

# %% [code]
learner.load("best-rn34-sipak-stage2-fold2")
interp = ClassificationInterpretation.from_learner(learner, ds_type=DatasetType.Train)
interp.plot_confusion_matrix(figsize=(7, 7))

# %% [code]
interp.plot_confusion_matrix(figsize=(7, 7))

# %% [code]
learner_32 = to_fp32(learner)
learner_32.validate(dl=full_data.train_dl, metrics=[accuracy, Precision(average="macro"), Recall(average="macro"), FBeta(beta=1, average="macro"), KappaScore(weights="quadratic")])

# %% [code]
