# Supplementary material for: Cervical cancer detection in pap smear whole slide images using convNet with transfer learning and progressive resizing
Source: PeerJ Comput Sci. 2021 Feb 18;7:e348. doi: 10.7717/peerj-cs.348 (PMC7959623; doi:10.7717/peerj-cs.348)
Supplement: Supplemental Information 15 [file peerj-cs-07-348-s015.ipynb]

# %% [code]
from fastai import *
from fastai.vision import *
from fastai.vision.models import efficientnet
from fastai.utils.ipython import *
from fastai.callbacks.tracker import SaveModelCallback
from sklearn.model_selection import StratifiedKFold
import matplotlib.pyplot as plt

# %% [code]
%matplotlib inline

# %% [code]
path = Path(".")
data_path = path / ".." / ".." / ".." / "Dataset" / "Sipakmed Dataset" / "wsi_dataset"
data_path.ls()

# %% [code]
data_init = (ImageList.from_folder(data_path / "train")
            .split_none()
            .label_from_folder())
data_init

# %% [code]
skf = StratifiedKFold(n_splits=5, shuffle=True, random_state=0)
skf

# %% [code]
tfms = get_transforms(flip_vert=True, max_warp=0.0, max_rotate=60.0, max_zoom=1.0)

# %% [code]
def model_callback(model, model_name):
    return [SaveModelCallback(model, every="improvement", monitor="accuracy", name=model_name)]

# %% [code]
our_metrics = [accuracy, Precision(average="macro"), Recall(average="macro"), FBeta(average="macro"), KappaScore(weights="quadratic")]
our_metrics

# %% [code]
idxs = [[train_idx, val_idx] for train_idx, val_idx in skf.split(data_init.x.items, data_init.y.items)]

# %% [code]
def get_fold_data(fold_idxs, img_size, bs=16):
    return (ImageList.from_folder(data_path / "train")
            .split_by_idxs(fold_idxs[0], fold_idxs[1])
            .label_from_folder()
            .transform(tfms, size=img_size)
            .databunch(bs=bs)
            .normalize(imagenet_stats))

# %% [markdown]
# Fold-1

# %% [code]
fold_data = get_fold_data(idxs[0], img_size=224, bs=16)
fold_data

# %% [code]
learner = cnn_learner(fold_data, models.resnet101, metrics=our_metrics).to_fp16()
learner

# %% [code]
learner.lr_find()
learner.recorder.plot()

# %% [code]
learner.fit_one_cycle(30, max_lr=slice(1.5e-03), callbacks=model_callback(learner, "best-resnet101-sipak-multiclass-fold1-stage1"))
learner.save("last-resnet101-sipak-multiclass-fold1-stage1")

# %% [code]
learner.load("best-resnet101-sipak-multiclass-fold1-stage1")
learner = to_fp16(learner)
learner.unfreeze()
learner.lr_find()
learner.recorder.plot()

# %% [code]
learner.fit_one_cycle(30, max_lr=slice(1.5e-06), callbacks=model_callback(learner, "best-resnet101-sipak-multiclass-fold1-stage2"))
learner.save("last-resnet101-sipak-multiclass-fold1-stage2")

# %% [markdown]
# Fold-2

# %% [code]
fold_data = get_fold_data(idxs[1], img_size=224, bs=16)
fold_data

# %% [code]
learner.load("best-resnet101-sipak-multiclass-fold1-stage2")
learner = to_fp16(learner)
learner.data = fold_data
learner.freeze()
learner = to_fp16(learner)
learner.lr_find()
learner.recorder.plot()

# %% [code]
learner.fit_one_cycle(30, max_lr=slice(6e-07), callbacks=model_callback(learner, "best-resnet101-sipak-multiclass-fold2-stage1"))
learner.save("last-resnet101-sipak-multiclass-fold2-stage1")

# %% [code]
learner.load("best-resnet101-sipak-multiclass-fold2-stage1")
learner = to_fp16(learner)
learner.unfreeze()
learner.lr_find()
learner.recorder.plot()

# %% [code]
learner.fit_one_cycle(30, max_lr=slice(1.8e-04), callbacks=model_callback(learner, "best-resnet101-sipak-multiclass-fold2-stage2"))
learner.save("last-resnet101-sipak-multiclass-fold2-stage2")

# %% [markdown]
# Fold-3

# %% [code]
fold_data = get_fold_data(idxs[2], img_size=224, bs=16)
fold_data

# %% [code]
learner.load("best-resnet101-sipak-multiclass-fold2-stage2")
learner = to_fp16(learner)
learner.data = fold_data
learner.freeze()
learner = to_fp16(learner)
learner.lr_find()
learner.recorder.plot()

# %% [code]
learner.fit_one_cycle(30, max_lr=slice(1.2e-03), callbacks=model_callback(learner, "best-resnet101-sipak-multiclass-fold3-stage1"))
learner.save("last-resnet101-sipak-multiclass-fold3-stage1")

# %% [code]
learner.load("best-resnet101-sipak-multiclass-fold3-stage1")
learner = to_fp16(learner)
learner.unfreeze()
learner.lr_find()
learner.recorder.plot()

# %% [code]
learner.fit_one_cycle(30, max_lr=slice(6e-07), callbacks=model_callback(learner, "best-resnet101-sipak-multiclass-fold3-stage2"))
learner.save("last-resnet101-sipak-multiclass-fold3-stage2")

# %% [markdown]
# Fold-4

# %% [code]
fold_data = get_fold_data(idxs[3], img_size=224, bs=16)
fold_data

# %% [code]
learner.load("best-resnet101-sipak-multiclass-fold3-stage2")
learner = to_fp16(learner)
learner.data = fold_data
learner.freeze()
learner = to_fp16(learner)
learner.lr_find()
learner.recorder.plot()

# %% [code]
learner.fit_one_cycle(30, max_lr=slice(3e-06), callbacks=model_callback(learner, "best-resnet101-sipak-multiclass-fold4-stage1"))
learner.save("last-resnet101-sipak-multiclass-fold4-stage1")

# %% [code]
learner.purge()
learner.load("best-resnet101-sipak-multiclass-fold4-stage1")
learner = to_fp16(learner)
learner.unfreeze()
learner.lr_find()
learner.recorder.plot()

# %% [code]
learner.fit_one_cycle(30, max_lr=slice(2.7e-05), callbacks=model_callback(learner, "best-resnet101-sipak-multiclass-fold4-stage2"))
learner.save("last-resnet101-sipak-multiclass-fold4-stage2")

# %% [markdown]
# Fold-5

# %% [code]
fold_data = get_fold_data(idxs[4], img_size=224, bs=16)
fold_data

# %% [code]
learner.purge()
learner.load("best-resnet101-sipak-multiclass-fold4-stage2")
learner = to_fp16(learner)
learner.data = fold_data
learner.freeze()
learner = to_fp16(learner)
learner.lr_find()
learner.recorder.plot()

# %% [code]
learner.fit_one_cycle(30, max_lr=slice(1e-06), callbacks=model_callback(learner, "best-resnet101-sipak-multiclass-fold5-stage1"))
learner.save("last-resnet101-sipak-multiclass-fold5-stage1")

# %% [code]
learner.load("last-resnet101-sipak-multiclass-fold5-stage1") # change to best if last not better
learner = to_fp16(learner)
learner.unfreeze()
learner.lr_find()
learner.recorder.plot()

# %% [code]
learner.fit_one_cycle(30, max_lr=slice(9e-07), callbacks=model_callback(learner, "best-resnet101-sipak-multiclass-fold5-stage2"))
learner.save("last-resnet101-sipak-multiclass-fold5-stage2")

# %% [markdown]
# Exporting the final model

# %% [code]
learner.freeze()
learner.export("best-resnet101-sipak-multiclass.pkl")

# %% [markdown]
# Testing on 30 images (in valid folder)

# %% [code]
all_data = (ImageList.from_folder(data_path)
            .split_by_folder(train="train", valid="test")
            .label_from_folder()
            .transform(None, size=224)
            .databunch(bs=1)
            .normalize(imagenet_stats))
all_data

# %% [code]
imgs, labels = all_data.valid_ds.x, all_data.valid_ds.y
binary_classes = ["Abnormal", "Benign", "Normal"]

# %% [code]
def get_label(label):
    if "abnormal" in label:
        return "Abnormal"
    elif "normal" in label:
        return "Normal"
    elif "benign" in label:
        return "Benign"

y_preds, y_true = [], []
for img, label in zip(imgs, labels):
    y_true.append(get_label(str(label)))
    y_preds.append(get_label(str(learner.predict(img)[0])))

# %% [code]
multi_y_preds, multi_y_true = [], []
for img, label in zip(imgs, labels):
    multi_y_true.append(str(label))
    multi_y_preds.append(str(learner.predict(img)[0]))

# %% [code]
multi_classes = all_data.classes
multi_classes

# %% [code]
from sklearn.metrics import confusion_matrix

np.set_printoptions(precision=2)

def plot_confusion_matrix(y_true, y_pred, classes, normalize=False, title="Confusion matrix", cmap=plt.cm.Blues):
    cm = confusion_matrix(y_true, y_pred)
    if normalize:
        cm = cm.astype('float') / cm.sum(axis=1)[:, np.newaxis]
    fig, ax = plt.subplots()
    im = ax.imshow(cm, interpolation='nearest', cmap=cmap)
    # We want to show all ticks...
    ax.set(xticks=np.arange(cm.shape[1]),
           yticks=np.arange(cm.shape[0]),
           # ... and label them with the respective list entries
           xticklabels=classes, yticklabels=classes,
           title=title,
           ylabel='Actual',
           xlabel='Predicted')

    # Rotate the tick labels and set their alignment.
    plt.setp(ax.get_xticklabels(), rotation=45, ha="right",
             rotation_mode="anchor")

    # Loop over data dimensions and create text annotations.
    fmt = '.2f' if normalize else 'd'
    thresh = cm.max() / 2.
    for i in range(cm.shape[0]):
        for j in range(cm.shape[1]):
            ax.text(j, i, format(cm[i, j], fmt),
                    ha="center", va="center",
                    color="white" if cm[i, j] > thresh else "black")
    return ax

# %% [code]
# Plot non-normalized confusion matrix
plot_confusion_matrix(y_true, y_preds, classes=binary_classes, title='Binary Confusion Matrix')
plt.show()

# %% [code]
# Plot normalized confusion matrix
plot_confusion_matrix(y_true, y_preds, normalize=True, classes=binary_classes, 
                      title='Normalized Binary Confusion Matrix')
plt.show()

# %% [code]
# Plot normalized confusion matrix
plot_confusion_matrix(multi_y_true, multi_y_preds, normalize=False, classes=multi_classes, 
                      title='Multi-class Confusion Matrix')
plt.show()

# %% [code]
# Plot normalized confusion matrix
plot_confusion_matrix(multi_y_true, multi_y_preds, normalize=True, classes=multi_classes, 
                      title='Normalized Multi-class Confusion Matrix')
plt.show()

# %% [markdown]
# Results (first save results.csv)

# %% [code]
def compute_results(fname):
    df = pd.read_csv(fname)
    print(df)
    print("*-*" * 10)
    print("Results :-")
    mean_df = np.mean(df, axis=0)
    mean_error_df = np.mean(np.abs(mean_df - df), axis=0)
    for col, mean, error in zip(list(df.columns), list(mean_df.values), list(mean_error_df.values)):
        print(f"{col.capitalize()} : {mean * 100:.4f} % | { error * 100:.4f} %")

compute_results("results.csv")

# %% [code]
