# Supplementary material for: Cervical cancer detection in pap smear whole slide images using convNet with transfer learning and progressive resizing
Source: PeerJ Comput Sci. 2021 Feb 18;7:e348. doi: 10.7717/peerj-cs.348 (PMC7959623; doi:10.7717/peerj-cs.348)
Supplement: Supplemental Information 18 [file peerj-cs-07-348-s018.ipynb]

# %% [markdown]
# 5-fold EfficientNet-B3 model using Fastai

# %% [markdown]
## Setting up dependencies

# %% [code]
!rm -r ../root/.kaggle
!mkdir ../root/.kaggle
!cp kaggle.json ../root/.kaggle
!chmod 600 ../root/.kaggle/kaggle.json
!rm -r sample_data
!pip install efficientnet-pytorch

# %% [markdown]
## Importing packages for our experiment

# %% [code]
from fastai import *
from fastai.vision import *
from fastai.vision.models import efficientnet
from fastai.utils.ipython import *
from fastai.callbacks.tracker import SaveModelCallback
from sklearn.model_selection import StratifiedKFold

# %% [markdown]
## Setting up k-fold training strategy

# %% [code]
path = Path(".")
path.ls()

# %% [code]
data_init = (ImageList.from_folder(path/"sipakmed_wsi_pap_smear")
            .split_none()
            .label_from_folder())
data_init

# %% [code]
skf = StratifiedKFold(n_splits=5, shuffle=True, random_state=0)
skf

# %% [code]
!mkdir sipakmed_wsi_pap_smear/models

# %% [code]
def model_callback(model, model_name):
  return [SaveModelCallback(model, every="improvement", monitor="accuracy", name=model_name)]

# %% [code]
tfms = get_transforms(flip_vert=True, max_warp=0.0, max_rotate=60.0, max_zoom=1.0)

# %% [code]
our_metrics = [accuracy, Precision(average="macro"), Recall(average="macro"), FBeta(average="macro"), KappaScore(weights="quadratic")]
our_metrics

# %% [markdown]
## K-Fold Training Process
* Loop through fold indices
* Load the fold data
* Initialize the learner with the fold data (with freezing)
* Train the learner
* Fine-tune the learner
* Repeat for different folds

# %% [code]
idxs = [[train_idx, val_idx] for train_idx, val_idx in skf.split(data_init.x.items, data_init.y.items)]

# %% [markdown]
## First Fold

# %% [code]
fold_idxs = idxs[0]
fold_data = (ImageList.from_folder(path/"sipakmed_wsi_pap_smear")
            .split_by_idxs(fold_idxs[0], fold_idxs[1])
            .label_from_folder()
            .transform(tfms, size=224)
            .databunch(bs=16)
            .normalize(imagenet_stats))

# %% [code]
learner = Learner(fold_data, efficientnet.EfficientNetB3(fold_data), metrics=our_metrics).to_fp16()
learner = learner.split([learner.model._conv_stem, learner.model._blocks, learner.model._conv_head])

# %% [code]
# Re-run this cell if no graph generated
learner.lr_find()
learner.recorder.plot()

# %% [code]
# Choose learning rate with the least loss value and has a good downward slope.
learner.fit_one_cycle(30, max_lr=slice(2e-03), callbacks=model_callback(learner, "best-effb3-fold1-stage1"))

# %% [code]
# Re-run this cell if no graph generated
learner.load("best-effb3-fold1-stage1")
learner.unfreeze()
learner.lr_find()
learner.recorder.plot()

# %% [code]
# Choose learning rate with the least loss value and has appropriate downward slope.
learner.fit_one_cycle(30, max_lr=slice(2e-06), callbacks=model_callback(learner, "best-effb3-fold1-stage2"))

# %% [markdown]
## Second Fold

# %% [code]
fold_idxs = idxs[1]
fold_data = (ImageList.from_folder(path/"sipakmed_wsi_pap_smear")
            .split_by_idxs(fold_idxs[0], fold_idxs[1])
            .label_from_folder()
            .transform(tfms, size=224)
            .databunch(bs=16)
            .normalize(imagenet_stats))

# %% [code]
# Transferring weights of our model from earlier fold to the new fold
# Re-run this cell if no graph generated.
learner.load("best-effb3-fold1-stage2")
learner.data = fold_data
learner.freeze()
learner = to_fp16(learner)
learner.lr_find()
learner.recorder.plot()

# %% [code]
# Choose learning rate which has the least loss and has appropriate downward slope.
learner.fit_one_cycle(30, max_lr=slice(3e-05), callbacks=model_callback(learner, "best-effb3-fold2-stage1"))
learner.save("last-effb3-fold2-stage1")

# %% [code]
# Re-run this cell if no graph generated.
learner.load("last-effb3-fold2-stage1")
learner.unfreeze()
learner.lr_find()
learner.recorder.plot()

# %% [code]
# Choose learning rate which has the least loss and has appropriate downward slope.
learner.fit_one_cycle(30, max_lr=slice(7e-07, 7e-07), callbacks=model_callback(learner, "best-effb3-fold2-stage2"))
learner.save("last-effb3-fold2-stage2")

# %% [markdown]
## Third Fold

# %% [code]
fold_idxs = idxs[2]
fold_data = (ImageList.from_folder(path/"sipakmed_wsi_pap_smear")
            .split_by_idxs(fold_idxs[0], fold_idxs[1])
            .label_from_folder()
            .transform(tfms, size=224)
            .databunch(bs=16)
            .normalize(imagenet_stats))

# %% [code]
# Transferring weights of our model from earlier fold to the new fold
# Re-run this cell if no graph generated.

learner.purge()
learner.load("best-effb3-fold2-stage2")
learner.data = fold_data
learner.freeze()
learner = to_fp16(learner)
learner.lr_find()
learner.recorder.plot()

# %% [code]
# Choose learning rate which has the least loss and has appropriate downward slope.
learner.fit_one_cycle(30, max_lr=slice(5e-06, 6e-06), callbacks=model_callback(learner, "best-effb3-fold3-stage1"))
learner.save("last-effb3-fold3-stage1")

# %% [code]
# Re-run this cell if no graph generated.
learner.load("last-effb3-fold3-stage1")
learner.unfreeze()
learner.lr_find()
learner.recorder.plot()

# %% [code]
# Choose learning rate which has the least loss and has appropriate downward slope
learner.fit_one_cycle(20, max_lr=slice(7e-07), callbacks=model_callback(learner, "best-effb3-fold3-stage2"))
learner.save("last-effb3-fold3-stage2")

# %% [markdown]
## Fourth Fold

# %% [code]
fold_idxs = idxs[3]
fold_data = (ImageList.from_folder(path/"sipakmed_wsi_pap_smear")
            .split_by_idxs(fold_idxs[0], fold_idxs[1])
            .label_from_folder()
            .transform(tfms, size=224)
            .databunch(bs=16)
            .normalize(imagenet_stats))

# %% [code]
# Transferring weights of our model from earlier fold to the new fold
# Re-run this cell if graph not generated.

learner.purge()
learner.load("last-effb3-fold3-stage2")
learner.data = fold_data
learner.freeze()
learner = to_fp16(learner)
learner.lr_find()
learner.recorder.plot()

# %% [code]
# Choose learning rate which has the least loss and has appropriate downward slope
learner.fit_one_cycle(20, max_lr=slice(1.5e-05), callbacks=model_callback(learner, "best-effb3-fold4-stage1"))
learner.save("last-effb3-fold4-stage1")

# %% [code]
# Re-run this graph if not generated
learner.load("best-effb3-fold4-stage1")
learner.unfreeze()
learner.lr_find()
learner.recorder.plot()

# %% [code]
# Choose learning rate which has the least loss and has appropriate downward slope
learner.fit_one_cycle(20, max_lr=slice(2e-06), callbacks=model_callback(learner, "best-effb3-fold4-stage2"))
learner.save("last-effb3-fold4-stage2")

# %% [markdown]
## Fifth Fold

# %% [code]
fold_idxs = idxs[4]
fold_data = (ImageList.from_folder(path/"sipakmed_wsi_pap_smear")
            .split_by_idxs(fold_idxs[0], fold_idxs[1])
            .label_from_folder()
            .transform(tfms, size=224)
            .databunch(bs=16)
            .normalize(imagenet_stats))

# %% [code]
# Transferring weights of our model from earlier fold to the new fold
# Re-run this cell if graph not generated.

learner.load("last-effb3-fold4-stage2")
learner.data = fold_data
learner.freeze()
learner = to_fp16(learner)
learner.lr_find()
learner.recorder.plot()

# %% [code]
# Choose learning rate which has the least loss and has appropriate downward slope
learner.fit_one_cycle(20, max_lr=slice(7.5e-07), callbacks=model_callback(learner, "best-effb3-fold5-stage1"))
learner.save("last-effb3-fold5-stage1")

# %% [code]
learner.purge()
learner.load("last-effb3-fold5-stage1")
learner.unfreeze()
learner.lr_find()
learner.recorder.plot()

# %% [code]
learner.fit_one_cycle(20, max_lr=slice(1e-06, 1e-06), callbacks=model_callback(learner, "best-effb3-fold5-stage2"))
learner.save("last-effb3-fold5-stage2")

# %% [markdown]
# Model Validation after k-fold training

# %% [code]
all_data = (ImageList.from_folder(path/"sipakmed_wsi_pap_smear")
            .split_none()
            .label_from_folder()
            .transform(tfms, size=224)
            .databunch(bs=16)
            .normalize(imagenet_stats))
all_data

# %% [code]
learner.load("last-effb3-fold5-stage2")

# %% [code]
all_learner = to_fp32(learner)
all_learner.data = all_data
all_learner.freeze()

# %% [code]
interp = ClassificationInterpretation.from_learner(all_learner, ds_type=DatasetType.Train)
interp.plot_confusion_matrix(figsize=(7, 7))

# %% [code]
interp.plot_confusion_matrix(figsize=(7, 7), normalize=True)

# %% [code]
val_learner = to_fp32(all_learner)
test_mets = [accuracy, Precision(average="macro"), Recall(average="macro"), FBeta(average="macro"), KappaScore(weights="quadratic")]
val_learner.validate(dl=all_data.train_dl, metrics=test_mets)

# %% [code]
all_learner.export("5fold-effb3-new.pkl")
